# Supplementary material for: Polygenic score for Alzheimer’s disease identifies differential atrophy in hippocampal subfield volumes
Source: PLoS One. 2022 Jul 13;17(7):e0270795. doi: 10.1371/journal.pone.0270795 (PMC9278752; doi:10.1371/journal.pone.0270795)
Supplement: S1 Table — (XLSX) [file pone.0270795.s001.xlsx]

## Sheet: Sheet1
S1 Table. Polygenic risk scores of the hippocampal subfields for the left hemisphere and the right hemisphere in the mixed clinical status population
		Left hemisphere			Right hemisphere
	threshhold	pvalue	r2.out	number of snps	pvalue	r2.out	number of snps
CA1	5e-08	4.38762e-11	0.0317249	58	3.32187e-11	0.031783	58
	1e-07	3.41347e-11	0.0320765	64	2.97048e-11	0.0319379	64
	1e-06	4.11937e-11	0.0318132	72	2.02628e-11	0.0324679	72
	1e-05	2.94145e-11	0.0322849	124	2.32422e-11	0.0322778	124
	0.0001	8.32219e-13	0.0372678	340	4.75378e-12	0.0344748	340
	0.001	6.6646e-16	0.0471699	1646	2.75683e-14	0.0415776	1646
	0.01	1.02406e-22	0.068602	10693	3.04191e-17	0.0508964	10693
	0.05	1.02406e-22	0.068602	10698	3.04191e-17	0.0508964	10698
	0.1	1.02406e-22	0.068602	10698	3.04191e-17	0.0508964	10698
	0.2	1.02406e-22	0.068602	10698	3.04191e-17	0.0508964	10698
	0.3	1.02406e-22	0.068602	10698	3.04191e-17	0.0508964	10698
	0.4	1.02406e-22	0.068602	10698	3.04191e-17	0.0508964	10698
	0.5	1.02406e-22	0.068602	10698	3.04191e-17	0.0508964	10698
CA3	5e-08	1.3565e-05	0.0143663	58	1.4824e-06	0.0172373	58
	1e-07	1.05668e-05	0.0147249	64	1.24405e-06	0.0174854	64
	1e-06	1.1261e-05	0.0146335	72	9.21108e-07	0.0179109	72
	1e-05	1.45148e-05	0.0142692	124	8.31852e-07	0.0180552	124
	0.0001	3.04942e-07	0.019831	340	3.32408e-07	0.0193547	340
	0.001	3.13564e-09	0.0264386	1646	1.16922e-08	0.0241008	1646
	0.01	1.81473e-14	0.0437556	10693	3.18346e-11	0.0324628	10693
	0.05	1.81473e-14	0.0437556	10698	3.18346e-11	0.0324628	10698
	0.1	1.81473e-14	0.0437556	10698	3.18346e-11	0.0324628	10698
	0.2	1.81473e-14	0.0437556	10698	3.18346e-11	0.0324628	10698
	0.3	1.81473e-14	0.0437556	10698	3.18346e-11	0.0324628	10698
	0.4	1.81473e-14	0.0437556	10698	3.18346e-11	0.0324628	10698
	0.5	1.81473e-14	0.0437556	10698	3.18346e-11	0.0324628	10698
CA4	5e-08	2.89865e-10	0.0286381	58	3.00293e-09	0.0252622	58
	1e-07	2.18494e-10	0.0290286	64	2.84234e-09	0.0253378	64
	1e-06	2.28448e-10	0.028967	72	1.85358e-09	0.0259258	72
	1e-05	2.721e-10	0.0287255	124	2.50876e-09	0.0255095	124
	0.0001	2.36616e-12	0.0352671	340	3.69001e-10	0.0281446	340
	0.001	3.4288e-16	0.0473602	1646	2.82698e-12	0.0348244	1646
	0.01	2.54194e-22	0.0663544	10693	8.36828e-16	0.0458851	10693
	0.05	2.54194e-22	0.0663544	10698	8.36828e-16	0.0458851	10698
	0.1	2.54194e-22	0.0663544	10698	8.36828e-16	0.0458851	10698
	0.2	2.54194e-22	0.0663544	10698	8.36828e-16	0.0458851	10698
	0.3	2.54194e-22	0.0663544	10698	8.36828e-16	0.0458851	10698
	0.4	2.54194e-22	0.0663544	10698	8.36828e-16	0.0458851	10698
	0.5	2.54194e-22	0.0663544	10698	8.36828e-16	0.0458851	10698
Hippocampal_tail	5e-08	1.74322e-13	0.0418012	58	1.0461e-13	0.0413835	58
	1e-07	1.0276e-13	0.0425807	64	9.30057e-14	0.0415521	64
	1e-06	9.60259e-14	0.0426807	72	7.30682e-14	0.041898	72
	1e-05	3.91711e-14	0.0440021	124	1.81e-13	0.040597	124
	0.0001	1.33912e-15	0.0489631	340	1.13651e-13	0.0412647	340
	0.001	1.61684e-18	0.0587676	1646	1.11785e-17	0.0544165	1646
	0.01	4.92102e-20	0.0638241	10693	2.26738e-18	0.056673	10693
	0.05	4.92102e-20	0.0638241	10698	2.26738e-18	0.056673	10698
	0.1	4.92102e-20	0.0638241	10698	2.26738e-18	0.056673	10698
	0.2	4.92102e-20	0.0638241	10698	2.26738e-18	0.056673	10698
	0.3	4.92102e-20	0.0638241	10698	2.26738e-18	0.056673	10698
	0.4	4.92102e-20	0.0638241	10698	2.26738e-18	0.056673	10698
	0.5	4.92102e-20	0.0638241	10698	2.26738e-18	0.056673	10698
Hippocampal-fissure	5e-08	0.0788212	0.00268164	58	0.303426	0.000900796	58
	1e-07	0.0784931	0.00268753	64	0.342409	0.000766735	64
	1e-06	0.0847531	0.00257958	72	0.369982	0.000683688	72
	1e-05	0.0856885	0.00256419	124	0.361296	0.00070891	124
	0.0001	0.036448	0.00379662	340	0.192279	0.00144556	340
	0.001	0.0327607	0.00395438	1646	0.181667	0.00151681	1646
	0.01	0.00270817	0.00778674	10693	0.0539675	0.0031548	10693
	0.05	0.00270817	0.00778674	10698	0.0539675	0.0031548	10698
	0.1	0.00270817	0.00778674	10698	0.0539675	0.0031548	10698
	0.2	0.00270817	0.00778674	10698	0.0539675	0.0031548	10698
	0.3	0.00270817	0.00778674	10698	0.0539675	0.0031548	10698
	0.4	0.00270817	0.00778674	10698	0.0539675	0.0031548	10698
	0.5	0.00270817	0.00778674	10698	0.0539675	0.0031548	10698
subiculum	5e-08	5.84002e-14	0.0415503	58	3.51759e-14	0.0424366	58
	1e-07	5.3405e-14	0.0416764	64	2.57328e-14	0.0428788	64
	1e-06	5.73681e-14	0.0415754	72	1.61646e-14	0.0435363	72
	1e-05	5.01842e-14	0.0417641	124	3.21471e-14	0.042564	124
	0.0001	1.2228e-16	0.0502145	340	1.48274e-15	0.0469082	340
	0.001	7.86505e-21	0.0636152	1646	2.06592e-19	0.0593395	1646
	0.01	9.0674e-29	0.0884285	10693	1.63724e-23	0.0723744	10693
	0.05	9.0674e-29	0.0884285	10698	1.63724e-23	0.0723744	10698
	0.1	9.0674e-29	0.0884285	10698	1.63724e-23	0.0723744	10698
	0.2	9.0674e-29	0.0884285	10698	1.63724e-23	0.0723744	10698
	0.3	9.0674e-29	0.0884285	10698	1.63724e-23	0.0723744	10698
	0.4	9.0674e-29	0.0884285	10698	1.63724e-23	0.0723744	10698
	0.5	9.0674e-29	0.0884285	10698	1.63724e-23	0.0723744	10698
presubiculum	5e-08	7.0081e-12	0.0352949	58	1.13383e-12	0.0385322	58
	1e-07	4.79573e-12	0.0358407	64	8.51922e-13	0.0389494	64
	1e-06	3.04383e-12	0.0364946	72	4.00068e-13	0.0400519	72
	1e-05	1.96188e-12	0.0371259	124	8.84371e-13	0.0388948	124
	0.0001	2.36249e-14	0.0434609	340	2.2724e-13	0.0408763	340
	0.001	1.70538e-19	0.0602455	1646	4.04973e-17	0.0533831	1646
	0.01	5.39557e-27	0.0841775	10693	2.44469e-21	0.0672709	10693
	0.05	5.39557e-27	0.0841775	10698	2.44469e-21	0.0672709	10698
	0.1	5.39557e-27	0.0841775	10698	2.44469e-21	0.0672709	10698
	0.2	5.39557e-27	0.0841775	10698	2.44469e-21	0.0672709	10698
	0.3	5.39557e-27	0.0841775	10698	2.44469e-21	0.0672709	10698
	0.4	5.39557e-27	0.0841775	10698	2.44469e-21	0.0672709	10698
	0.5	5.39557e-27	0.0841775	10698	2.44469e-21	0.0672709	10698
parasubiculum	5e-08	0.000394655	0.0107377	58	0.00108642	0.00906858	58
	1e-07	0.000272818	0.011325	64	0.000909875	0.00934613	64
	1e-06	0.000199876	0.0118209	72	0.000679636	0.00980373	72
	1e-05	0.000124698	0.0125746	124	0.0004213	0.0105562	124
	0.0001	2.63008e-05	0.0150721	340	0.00133019	0.00875236	340
	0.001	6.29114e-07	0.0211039	1646	0.000604173	0.00998865	1646
	0.01	6.85918e-10	0.032163	10693	0.000652726	0.00986719	10693
	0.05	6.85918e-10	0.032163	10698	0.000652726	0.00986719	10698
	0.1	6.85918e-10	0.032163	10698	0.000652726	0.00986719	10698
	0.2	6.85918e-10	0.032163	10698	0.000652726	0.00986719	10698
	0.3	6.85918e-10	0.032163	10698	0.000652726	0.00986719	10698
	0.4	6.85918e-10	0.032163	10698	0.000652726	0.00986719	10698
	0.5	6.85918e-10	0.032163	10698	0.000652726	0.00986719	10698
molecular_layer_HP	5e-08	7.10804e-13	0.0365775	58	1.04753e-12	0.0360227	58
	1e-07	5.45387e-13	0.0369379	64	8.2362e-13	0.0363498	64
	1e-06	5.42688e-13	0.0369447	72	4.84299e-13	0.0370718	72
	1e-05	4.04756e-13	0.0373436	124	6.56827e-13	0.0366575	124
	0.0001	2.28608e-15	0.0443607	340	5.99255e-14	0.0399085	340
	0.001	4.1641e-20	0.0589884	1646	9.97145e-18	0.0516365	1646
	0.01	3.21489e-28	0.083443	10693	4.29009e-22	0.0649995	10693
	0.05	3.21489e-28	0.083443	10698	4.29009e-22	0.0649995	10698
	0.1	3.21489e-28	0.083443	10698	4.29009e-22	0.0649995	10698
	0.2	3.21489e-28	0.083443	10698	4.29009e-22	0.0649995	10698
	0.3	3.21489e-28	0.083443	10698	4.29009e-22	0.0649995	10698
	0.4	3.21489e-28	0.083443	10698	4.29009e-22	0.0649995	10698
	0.5	3.21489e-28	0.083443	10698	4.29009e-22	0.0649995	10698
GC-ML-DG	5e-08	2.33315e-10	0.0286411	58	6.24229e-10	0.027203	58
	1e-07	1.65247e-10	0.0291127	64	5.56449e-10	0.0273598	64
	1e-06	1.54395e-10	0.0292055	72	3.43798e-10	0.0280161	72
	1e-05	1.71165e-10	0.0290646	124	4.1655e-10	0.0277545	124
	0.0001	1.38936e-12	0.03563	340	7.06977e-11	0.0301705	340
	0.001	1.68854e-16	0.0478275	1646	3.51759e-13	0.0373709	1646
	0.01	6.99504e-23	0.0673716	10693	6.7301e-17	0.048898	10693
	0.05	6.99504e-23	0.0673716	10698	6.7301e-17	0.048898	10698
	0.1	6.99504e-23	0.0673716	10698	6.7301e-17	0.048898	10698
	0.2	6.99504e-23	0.0673716	10698	6.7301e-17	0.048898	10698
	0.3	6.99504e-23	0.0673716	10698	6.7301e-17	0.048898	10698
	0.4	6.99504e-23	0.0673716	10698	6.7301e-17	0.048898	10698
	0.5	6.99504e-23	0.0673716	10698	6.7301e-17	0.048898	10698
fimbria	5e-08	0.000325569	0.00980439	58	0.000224438	0.0101496	58
	1e-07	0.00033634	0.00975842	64	0.000198815	0.0103182	64
	1e-06	0.000273796	0.0100491	72	0.000174017	0.0105037	72
	1e-05	0.000169663	0.0107267	124	0.000132492	0.0108837	124
	0.0001	4.41716e-06	0.0159356	340	1.05777e-05	0.0144269	340
	0.001	1.52117e-06	0.0174664	1646	6.55971e-06	0.0150996	1646
	0.01	1.01092e-09	0.0279961	10693	1.35897e-07	0.0205746	10693
	0.05	1.01092e-09	0.0279961	10698	1.35897e-07	0.0205746	10698
	0.1	1.01092e-09	0.0279961	10698	1.35897e-07	0.0205746	10698
	0.2	1.01092e-09	0.0279961	10698	1.35897e-07	0.0205746	10698
	0.3	1.01092e-09	0.0279961	10698	1.35897e-07	0.0205746	10698
	0.4	1.01092e-09	0.0279961	10698	1.35897e-07	0.0205746	10698
	0.5	1.01092e-09	0.0279961	10698	1.35897e-07	0.0205746	10698
HATA	5e-08	3.02982e-09	0.0278117	58	3.54658e-12	0.0374656	58
	1e-07	1.88186e-09	0.0285332	64	2.90772e-12	0.0377606	64
	1e-06	1.47151e-09	0.0289058	72	2.66214e-12	0.0378916	72
	1e-05	4.23372e-09	0.0273047	124	7.21683e-12	0.03641	124
	0.0001	1.9581e-11	0.0354385	340	2.13166e-11	0.0347993	340
	0.001	3.51953e-13	0.0414932	1646	2.37963e-12	0.0380582	1646
	0.01	8.2796e-18	0.0574019	10693	3.50263e-13	0.0408998	10693
	0.05	8.2796e-18	0.0574019	10698	3.50263e-13	0.0408998	10698
	0.1	8.2796e-18	0.0574019	10698	3.50263e-13	0.0408998	10698
	0.2	8.2796e-18	0.0574019	10698	3.50263e-13	0.0408998	10698
	0.3	8.2796e-18	0.0574019	10698	3.50263e-13	0.0408998	10698
	0.4	8.2796e-18	0.0574019	10698	3.50263e-13	0.0408998	10698
	0.5	8.2796e-18	0.0574019	10698	3.50263e-13	0.0408998	10698
Whole_hippocampus	5e-08	1.68078e-13	0.0385563	58	1.12632e-13	0.038891	58
	1e-07	1.15919e-13	0.0390612	64	8.96163e-14	0.0391999	64
	1e-06	1.09199e-13	0.0391423	72	5.28078e-14	0.0399141	72
	1e-05	7.87521e-14	0.0395863	124	8.07366e-14	0.0393408	124
	0.0001	2.74942e-16	0.0472403	340	1.05742e-14	0.0420829	340
	0.001	1.09074e-20	0.0607959	1646	3.51548e-18	0.0528124	1646
	0.01	2.58144e-28	0.0837652	10693	6.08015e-22	0.0642725	10693
	0.05	2.58144e-28	0.0837652	10698	6.08015e-22	0.0642725	10698
	0.1	2.58144e-28	0.0837652	10698	6.08015e-22	0.0642725	10698
	0.2	2.58144e-28	0.0837652	10698	6.08015e-22	0.0642725	10698
	0.3	2.58144e-28	0.0837652	10698	6.08015e-22	0.0642725	10698
	0.4	2.58144e-28	0.0837652	10698	6.08015e-22	0.0642725	10698
	0.5	2.58144e-28	0.0837652	10698	6.08015e-22	0.0642725	10698
