# Supplementary material for: Polygenic score for Alzheimer’s disease identifies differential atrophy in hippocampal subfield volumes
Source: PLoS One. 2022 Jul 13;17(7):e0270795. doi: 10.1371/journal.pone.0270795 (PMC9278752; doi:10.1371/journal.pone.0270795)
Supplement: S2 Table — (XLSX) [file pone.0270795.s002.xlsx]

## Sheet: Sheet1
S2 Table. Polygenic risk scores of the hippocampal subfields for the left hemisphere and the right hemisphere in the cognitively normal, mild cognitively impaired, Alzheimer’s disease dementia, and the mild cognitively impaired + Alzheimer’s disease dementia groups.
		Left hemisphere												Right hemisphere
		CN			MCI			AD			MCI+AD			CN			MCI			AD			MCI+AD
	threshold	pvalue	r2.out	number of snps	pvalue	r2.out	number of snps	pvalue	r2.out	number of snps	pvalue	r2.out	number of snps	pvalue	r2.out	number of snps	pvalue	r2.out	number of snps	pvalue	r2.out	number of snps	pvalue	r2.out	number of snps
CA1	5e-08	0.607936	0.000587457	58	0.00220506	0.0117522	58	0.0184527	0.0224117	60	1.48308e-06	0.0226831	59	0.360518	0.00190024	58	0.000777479	0.0134441	58	0.0730497	0.0134934	60	1.40077e-06	0.0221134	59
	1e-07	0.584326	0.000667998	64	0.00172825	0.0123086	64	0.0227403	0.0209637	66	1.30128e-06	0.0229255	65	0.339972	0.0020692	64	0.000669876	0.0137703	64	0.0894201	0.0121265	66	1.47045e-06	0.022026	65
	1e-06	0.712556	0.000303035	72	0.00153938	0.0125733	73	0.0226468	0.0209921	76	1.35919e-06	0.0228448	74	0.363775	0.00187467	72	0.000571347	0.014119	73	0.0825903	0.0126613	76	1.38241e-06	0.0221371	74
	1e-05	0.761744	0.000205239	125	0.00139182	0.0128041	124	0.0250674	0.020291	127	2.25779e-06	0.0219041	125	0.346992	0.00200995	125	0.000919445	0.0130772	124	0.0684458	0.0139374	127	3.30698e-06	0.0205684	125
	0.0001	0.71765	0.000291917	345	0.000900309	0.0138041	340	0.0423125	0.0167112	335	1.36853e-06	0.0228321	340	0.579465	0.000698569	345	0.0012645	0.0123816	340	0.0660022	0.0141861	335	4.6978e-06	0.0199373	340
	0.001	0.68086	0.000377631	1651	0.000289923	0.0164197	1655	0.045141	0.0162735	1642	3.49804e-07	0.0253615	1644	0.727651	0.000275961	1651	0.000511252	0.0143628	1655	0.290179	0.00472793	1642	5.6172e-06	0.019616	1644
	0.01	0.126418	0.00519647	10683	4.33455e-06	0.0262115	10717	0.57308	0.00130199	10674	3.51278e-08	0.0296217	10681	0.846875	8.48622e-05	10683	0.000120045	0.0175548	10717	0.943185	2.15357e-05	10674	1.09972e-05	0.0184093	10681
	0.05	0.126418	0.00519647	10688	4.33455e-06	0.0262115	10722	0.57308	0.00130199	10679	3.51278e-08	0.0296217	10686	0.846875	8.48622e-05	10688	0.000120045	0.0175548	10722	0.943185	2.15357e-05	10679	1.09972e-05	0.0184093	10686
	0.1	0.126418	0.00519647	10688	4.33455e-06	0.0262115	10722	0.57308	0.00130199	10679	3.51278e-08	0.0296217	10686	0.846875	8.48622e-05	10688	0.000120045	0.0175548	10722	0.943185	2.15357e-05	10679	1.09972e-05	0.0184093	10686
	0.2	0.126418	0.00519647	10688	4.33455e-06	0.0262115	10722	0.57308	0.00130199	10679	3.51278e-08	0.0296217	10686	0.846875	8.48622e-05	10688	0.000120045	0.0175548	10722	0.943185	2.15357e-05	10679	1.09972e-05	0.0184093	10686
	0.3	0.126418	0.00519647	10688	4.33455e-06	0.0262115	10722	0.57308	0.00130199	10679	3.51278e-08	0.0296217	10686	0.846875	8.48622e-05	10688	0.000120045	0.0175548	10722	0.943185	2.15357e-05	10679	1.09972e-05	0.0184093	10686
	0.4	0.126418	0.00519647	10688	4.33455e-06	0.0262115	10722	0.57308	0.00130199	10679	3.51278e-08	0.0296217	10686	0.846875	8.48622e-05	10688	0.000120045	0.0175548	10722	0.943185	2.15357e-05	10679	1.09972e-05	0.0184093	10686
	0.5	0.126418	0.00519647	10688	4.33455e-06	0.0262115	10722	0.57308	0.00130199	10679	3.51278e-08	0.0296217	10686	0.846875	8.48622e-05	10688	0.000120045	0.0175548	10722	0.943185	2.15357e-05	10679	1.09972e-05	0.0184093	10686
CA3	5e-08	0.952982	8.51107e-06	58	0.19147	0.00225755	58	0.0335059	0.0193532	60	0.00222494	0.00962042	59	0.771248	0.000198105	58	0.0817081	0.00386039	58	0.0749637	0.0143567	60	0.000735937	0.0114756	59
	1e-07	0.995104	9.21675e-08	64	0.166237	0.00253532	64	0.0403432	0.0180157	66	0.00201986	0.00980168	65	0.733899	0.000270812	64	0.0667839	0.00427922	64	0.0999919	0.0122676	66	0.000718801	0.0115194	65
	1e-06	0.919786	2.48266e-05	72	0.140777	0.00286923	73	0.0514876	0.0162739	76	0.0019998	0.00982041	74	0.684422	0.000387083	72	0.0583182	0.00456388	73	0.115044	0.0112679	76	0.000791021	0.0113416	74
	1e-05	0.809167	0.000142769	125	0.142131	0.00284981	124	0.0500487	0.0164754	127	0.00269864	0.00925926	125	0.689857	0.000373145	125	0.0639662	0.00436949	124	0.104048	0.0119828	127	0.00110621	0.0107202	125
	0.0001	0.796406	0.000162942	345	0.0727844	0.0042536	340	0.0733986	0.0137791	335	0.00109395	0.0109556	340	0.846952	8.73101e-05	345	0.102282	0.00340161	340	0.0619416	0.0157625	335	0.00145608	0.0102125	340
	0.001	0.532025	0.00095545	1651	0.0497266	0.00508538	1655	0.0948239	0.0120108	1642	0.00068645	0.0118368	1644	0.765343	0.000208775	1651	0.0588155	0.00454598	1655	0.300227	0.00488972	1642	0.0018278	0.00979343	1644
	0.01	0.430936	0.00151706	10683	0.000517581	0.0158037	10717	0.619433	0.00106982	10674	1.20175e-05	0.0195792	10681	0.868277	6.44664e-05	10683	0.0112396	0.00816291	10717	0.779727	0.000357448	10674	0.000772028	0.0113867	10681
	0.05	0.430936	0.00151706	10688	0.000517581	0.0158037	10722	0.619433	0.00106982	10679	1.20175e-05	0.0195792	10686	0.868277	6.44664e-05	10688	0.0112396	0.00816291	10722	0.779727	0.000357448	10679	0.000772028	0.0113867	10686
	0.1	0.430936	0.00151706	10688	0.000517581	0.0158037	10722	0.619433	0.00106982	10679	1.20175e-05	0.0195792	10686	0.868277	6.44664e-05	10688	0.0112396	0.00816291	10722	0.779727	0.000357448	10679	0.000772028	0.0113867	10686
	0.2	0.430936	0.00151706	10688	0.000517581	0.0158037	10722	0.619433	0.00106982	10679	1.20175e-05	0.0195792	10686	0.868277	6.44664e-05	10688	0.0112396	0.00816291	10722	0.779727	0.000357448	10679	0.000772028	0.0113867	10686
	0.3	0.430936	0.00151706	10688	0.000517581	0.0158037	10722	0.619433	0.00106982	10679	1.20175e-05	0.0195792	10686	0.868277	6.44664e-05	10688	0.0112396	0.00816291	10722	0.779727	0.000357448	10679	0.000772028	0.0113867	10686
	0.4	0.430936	0.00151706	10688	0.000517581	0.0158037	10722	0.619433	0.00106982	10679	1.20175e-05	0.0195792	10686	0.868277	6.44664e-05	10688	0.0112396	0.00816291	10722	0.779727	0.000357448	10679	0.000772028	0.0113867	10686
	0.5	0.430936	0.00151706	10688	0.000517581	0.0158037	10722	0.619433	0.00106982	10679	1.20175e-05	0.0195792	10686	0.868277	6.44664e-05	10688	0.0112396	0.00816291	10722	0.779727	0.000357448	10679	0.000772028	0.0113867	10686
CA4	5e-08	0.644252	0.000479408	58	0.00421803	0.00979001	58	0.0160429	0.023394	60	3.28738e-06	0.0206693	59	0.482924	0.00110479	58	0.0068642	0.00859472	58	0.100628	0.0117136	60	2.08823e-05	0.0172464	59
	1e-07	0.604771	0.000602199	64	0.00367906	0.0100848	64	0.0176586	0.0227257	66	2.97237e-06	0.0208512	65	0.441105	0.00133159	64	0.00601911	0.00887094	64	0.133217	0.00981041	66	2.40172e-05	0.0169958	65
	1e-06	0.729689	0.000268491	72	0.00268658	0.0107647	73	0.022778	0.0209598	76	2.73464e-06	0.0210018	74	0.430161	0.00139656	72	0.00516441	0.00919372	73	0.142655	0.00935422	76	2.46476e-05	0.0169494	74
	1e-05	0.774846	0.000184002	125	0.00279576	0.0106784	124	0.0295694	0.0191618	127	5.24106e-06	0.0198271	125	0.461192	0.00121858	125	0.00785234	0.00831264	124	0.124037	0.0102899	127	5.19343e-05	0.0156156	125
	0.0001	0.561842	0.000756486	345	0.00119972	0.0125193	340	0.0579393	0.0146024	335	2.07675e-06	0.0214989	340	0.595538	0.000632623	345	0.00955469	0.00790243	340	0.0991551	0.011815	335	5.48576e-05	0.0155177	340
	0.001	0.28431	0.00257359	1651	0.000213091	0.0163182	1655	0.0989817	0.0110835	1642	3.21375e-07	0.0248707	1644	0.46664	0.00118925	1651	0.00557173	0.00903362	1655	0.406751	0.00300899	1642	9.76541e-05	0.0144878	1644
	0.01	0.261622	0.0028285	10683	6.89439e-07	0.0290552	10717	0.597841	0.00114144	10674	4.23167e-09	0.0326867	10681	0.544824	0.000823106	10683	0.000457993	0.0143795	10717	0.924429	3.94158e-05	10674	3.49562e-05	0.0163238	10681
	0.05	0.261622	0.0028285	10688	6.89439e-07	0.0290552	10722	0.597841	0.00114144	10679	4.23167e-09	0.0326867	10686	0.544824	0.000823106	10688	0.000457993	0.0143795	10722	0.924429	3.94158e-05	10679	3.49562e-05	0.0163238	10686
	0.1	0.261622	0.0028285	10688	6.89439e-07	0.0290552	10722	0.597841	0.00114144	10679	4.23167e-09	0.0326867	10686	0.544824	0.000823106	10688	0.000457993	0.0143795	10722	0.924429	3.94158e-05	10679	3.49562e-05	0.0163238	10686
	0.2	0.261622	0.0028285	10688	6.89439e-07	0.0290552	10722	0.597841	0.00114144	10679	4.23167e-09	0.0326867	10686	0.544824	0.000823106	10688	0.000457993	0.0143795	10722	0.924429	3.94158e-05	10679	3.49562e-05	0.0163238	10686
	0.3	0.261622	0.0028285	10688	6.89439e-07	0.0290552	10722	0.597841	0.00114144	10679	4.23167e-09	0.0326867	10686	0.544824	0.000823106	10688	0.000457993	0.0143795	10722	0.924429	3.94158e-05	10679	3.49562e-05	0.0163238	10686
	0.4	0.261622	0.0028285	10688	6.89439e-07	0.0290552	10722	0.597841	0.00114144	10679	4.23167e-09	0.0326867	10686	0.544824	0.000823106	10688	0.000457993	0.0143795	10722	0.924429	3.94158e-05	10679	3.49562e-05	0.0163238	10686
	0.5	0.261622	0.0028285	10688	6.89439e-07	0.0290552	10722	0.597841	0.00114144	10679	4.23167e-09	0.0326867	10686	0.544824	0.000823106	10688	0.000457993	0.0143795	10722	0.924429	3.94158e-05	10679	3.49562e-05	0.0163238	10686
Hippocampal_tail	5e-08	0.551874	0.000930059	58	1.7236e-06	0.0295368	58	0.0264332	0.0230766	60	9.20607e-10	0.0383126	59	0.155836	0.00486177	58	3.07415e-06	0.0276995	58	0.0685428	0.0149404	60	6.02425e-09	0.0336576	59
	1e-07	0.507917	0.00115162	64	1.29933e-06	0.0302242	64	0.0297153	0.022145	66	7.28477e-10	0.0387677	65	0.141673	0.00521178	64	2.84022e-06	0.0278892	64	0.0839977	0.0134596	66	7.04253e-09	0.0333619	65
	1e-06	0.53374	0.00101749	72	1.37612e-06	0.0300845	73	0.0317214	0.0216265	76	8.89149e-10	0.0383802	74	0.130784	0.00550867	72	4.27846e-06	0.0269076	73	0.068695	0.0149241	76	9.30331e-09	0.0328348	74
	1e-05	0.506029	0.0011619	125	1.26307e-06	0.030293	124	0.0213562	0.0247821	127	9.11182e-10	0.0383326	125	0.130439	0.0055185	125	1.12002e-05	0.0246028	124	0.0525524	0.0169019	127	3.5039e-08	0.0303221	125
	0.0001	0.430444	0.00163261	345	6.7466e-07	0.0318181	340	0.0537952	0.0174804	335	5.89401e-10	0.0391794	340	0.127982	0.00558953	345	4.91507e-05	0.021065	340	0.0684473	0.0149506	335	1.85324e-07	0.0271627	340
	0.001	0.268603	0.00321118	1651	1.42482e-07	0.0355967	1655	0.256702	0.00609089	1642	9.09835e-10	0.0383355	1644	0.0428817	0.00986326	1651	2.32139e-06	0.0283724	1655	0.358774	0.00382093	1642	7.605e-08	0.0288526	1644
	0.01	0.0205659	0.0139781	10683	2.50214e-06	0.02863	10717	0.334315	0.00441789	10674	1.06406e-06	0.024553	10681	0.00101818	0.0256878	10683	0.000174593	0.0180419	10717	0.469123	0.00237982	10674	0.000217242	0.0137888	10681
	0.05	0.0205659	0.0139781	10688	2.50214e-06	0.02863	10722	0.334315	0.00441789	10679	1.06406e-06	0.024553	10686	0.00101818	0.0256878	10688	0.000174593	0.0180419	10722	0.469123	0.00237982	10679	0.000217242	0.0137888	10686
	0.1	0.0205659	0.0139781	10688	2.50214e-06	0.02863	10722	0.334315	0.00441789	10679	1.06406e-06	0.024553	10686	0.00101818	0.0256878	10688	0.000174593	0.0180419	10722	0.469123	0.00237982	10679	0.000217242	0.0137888	10686
	0.2	0.0205659	0.0139781	10688	2.50214e-06	0.02863	10722	0.334315	0.00441789	10679	1.06406e-06	0.024553	10686	0.00101818	0.0256878	10688	0.000174593	0.0180419	10722	0.469123	0.00237982	10679	0.000217242	0.0137888	10686
	0.3	0.0205659	0.0139781	10688	2.50214e-06	0.02863	10722	0.334315	0.00441789	10679	1.06406e-06	0.024553	10686	0.00101818	0.0256878	10688	0.000174593	0.0180419	10722	0.469123	0.00237982	10679	0.000217242	0.0137888	10686
	0.4	0.0205659	0.0139781	10688	2.50214e-06	0.02863	10722	0.334315	0.00441789	10679	1.06406e-06	0.024553	10686	0.00101818	0.0256878	10688	0.000174593	0.0180419	10722	0.469123	0.00237982	10679	0.000217242	0.0137888	10686
	0.5	0.0205659	0.0139781	10688	2.50214e-06	0.02863	10722	0.334315	0.00441789	10679	1.06406e-06	0.024553	10686	0.00101818	0.0256878	10688	0.000174593	0.0180419	10722	0.469123	0.00237982	10679	0.000217242	0.0137888	10686
Hippocampal-fissure	5e-08	0.592624	0.00085985	58	0.667148	0.000284168	58	0.231165	0.00717193	60	0.194061	0.0020218	59	0.365803	0.00234335	58	0.545892	0.000549241	58	0.993691	3.29101e-07	60	0.439756	0.00070343	59
	1e-07	0.652584	0.000608806	64	0.694466	0.000237062	64	0.233429	0.00710302	66	0.208534	0.00189613	65	0.363932	0.00236168	64	0.599426	0.000415451	64	0.970706	7.09818e-06	66	0.496167	0.000545811	65
	1e-06	0.58255	0.000907485	72	0.619563	0.000378675	73	0.292067	0.00555848	76	0.198814	0.00197935	74	0.403445	0.00200038	72	0.608273	0.000395628	73	0.914387	6.08312e-05	76	0.53213	0.000460032	74
	1e-05	0.521028	0.00123684	125	0.669929	0.000279142	124	0.208311	0.00791599	127	0.214618	0.00184634	125	0.522452	0.00117278	125	0.689634	0.000240204	124	0.989972	8.31438e-07	127	0.598983	0.000325944	125
	0.0001	0.527076	0.00120133	345	0.537021	0.000585408	340	0.261208	0.00631808	335	0.148045	0.00250757	340	0.673254	0.000510013	345	0.696175	0.000229664	340	0.911519	6.49918e-05	335	0.552607	0.000415663	340
	0.001	0.685011	0.000494322	1651	0.77807	0.000122049	1655	0.068703	0.0164837	1642	0.380023	0.00092439	1644	0.937793	1.74747e-05	1651	0.544506	0.00055304	1655	0.817506	0.000280222	1642	0.899287	1.88834e-05	1644
	0.01	0.700365	0.000444923	10683	0.358429	0.00129505	10717	0.821033	0.000257062	10674	0.192901	0.00203235	10681	0.914577	3.30109e-05	10683	0.954565	4.88983e-06	10717	0.280719	0.00610323	10674	0.824253	5.81402e-05	10681
	0.05	0.700365	0.000444923	10688	0.358429	0.00129505	10722	0.821033	0.000257062	10679	0.192901	0.00203235	10686	0.914577	3.30109e-05	10688	0.954565	4.88983e-06	10722	0.280719	0.00610323	10679	0.824253	5.81402e-05	10686
	0.1	0.700365	0.000444923	10688	0.358429	0.00129505	10722	0.821033	0.000257062	10679	0.192901	0.00203235	10686	0.914577	3.30109e-05	10688	0.954565	4.88983e-06	10722	0.280719	0.00610323	10679	0.824253	5.81402e-05	10686
	0.2	0.700365	0.000444923	10688	0.358429	0.00129505	10722	0.821033	0.000257062	10679	0.192901	0.00203235	10686	0.914577	3.30109e-05	10688	0.954565	4.88983e-06	10722	0.280719	0.00610323	10679	0.824253	5.81402e-05	10686
	0.3	0.700365	0.000444923	10688	0.358429	0.00129505	10722	0.821033	0.000257062	10679	0.192901	0.00203235	10686	0.914577	3.30109e-05	10688	0.954565	4.88983e-06	10722	0.280719	0.00610323	10679	0.824253	5.81402e-05	10686
	0.4	0.700365	0.000444923	10688	0.358429	0.00129505	10722	0.821033	0.000257062	10679	0.192901	0.00203235	10686	0.914577	3.30109e-05	10688	0.954565	4.88983e-06	10722	0.280719	0.00610323	10679	0.824253	5.81402e-05	10686
	0.5	0.700365	0.000444923	10688	0.358429	0.00129505	10722	0.821033	0.000257062	10679	0.192901	0.00203235	10686	0.914577	3.30109e-05	10688	0.954565	4.88983e-06	10722	0.280719	0.00610323	10679	0.824253	5.81402e-05	10686
subiculum	5e-08	0.395733	0.00169873	58	0.000121694	0.0176786	58	0.00867811	0.027153	60	3.38667e-08	0.0289644	59	0.0699419	0.0076298	58	0.000209003	0.0163614	58	0.00529353	0.0317102	60	4.84579e-08	0.0284349	59
	1e-07	0.391828	0.00172698	64	0.000110532	0.0178931	64	0.00902553	0.0268821	66	3.15148e-08	0.0290945	65	0.0601826	0.00820253	64	0.000176066	0.0167404	64	0.00665695	0.0300628	66	4.69533e-08	0.0284921	65
	1e-06	0.482641	0.00116131	72	0.000106604	0.0179738	73	0.00892985	0.0269557	76	3.70341e-08	0.0288029	74	0.0673879	0.00777107	72	0.000169257	0.0168276	73	0.00453533	0.0328232	76	4.33252e-08	0.0286381	74
	1e-05	0.51876	0.000981113	125	0.000128714	0.0175537	124	0.00942622	0.0265826	127	7.28697e-08	0.0275794	125	0.070796	0.00758378	125	0.000434997	0.014745	124	0.00362836	0.0344319	127	1.64301e-07	0.0262179	125
	0.0001	0.427234	0.00148481	345	3.17459e-05	0.0206793	340	0.0240333	0.0201822	335	1.95095e-08	0.0299609	340	0.101681	0.00622951	345	0.000302266	0.015547	340	0.00680217	0.0299079	335	1.99953e-07	0.0258612	340
	0.001	0.294871	0.00258272	1651	9.57076e-06	0.0233631	1655	0.0601521	0.0140686	1642	6.98485e-09	0.0318153	1644	0.0979157	0.00636885	1651	4.7906e-05	0.0196239	1655	0.0795991	0.0127087	1642	8.87225e-08	0.0273369	1644
	0.01	0.10841	0.00605185	10683	4.85467e-08	0.0351914	10717	0.552896	0.00141567	10674	5.77244e-10	0.0363077	10681	0.22199	0.00347482	10683	3.39194e-06	0.0255109	10717	0.79255	0.00028864	10674	2.04838e-07	0.0258174	10681
	0.05	0.10841	0.00605185	10688	4.85467e-08	0.0351914	10722	0.552896	0.00141567	10679	5.77244e-10	0.0363077	10686	0.22199	0.00347482	10688	3.39194e-06	0.0255109	10722	0.79255	0.00028864	10679	2.04838e-07	0.0258174	10686
	0.1	0.10841	0.00605185	10688	4.85467e-08	0.0351914	10722	0.552896	0.00141567	10679	5.77244e-10	0.0363077	10686	0.22199	0.00347482	10688	3.39194e-06	0.0255109	10722	0.79255	0.00028864	10679	2.04838e-07	0.0258174	10686
	0.2	0.10841	0.00605185	10688	4.85467e-08	0.0351914	10722	0.552896	0.00141567	10679	5.77244e-10	0.0363077	10686	0.22199	0.00347482	10688	3.39194e-06	0.0255109	10722	0.79255	0.00028864	10679	2.04838e-07	0.0258174	10686
	0.3	0.10841	0.00605185	10688	4.85467e-08	0.0351914	10722	0.552896	0.00141567	10679	5.77244e-10	0.0363077	10686	0.22199	0.00347482	10688	3.39194e-06	0.0255109	10722	0.79255	0.00028864	10679	2.04838e-07	0.0258174	10686
	0.4	0.10841	0.00605185	10688	4.85467e-08	0.0351914	10722	0.552896	0.00141567	10679	5.77244e-10	0.0363077	10686	0.22199	0.00347482	10688	3.39194e-06	0.0255109	10722	0.79255	0.00028864	10679	2.04838e-07	0.0258174	10686
	0.5	0.10841	0.00605185	10688	4.85467e-08	0.0351914	10722	0.552896	0.00141567	10679	5.77244e-10	0.0363077	10686	0.22199	0.00347482	10688	3.39194e-06	0.0255109	10722	0.79255	0.00028864	10679	2.04838e-07	0.0258174	10686
presubiculum	5e-08	0.539371	0.00095465	58	0.000489732	0.0151467	58	0.0326617	0.0190496	60	4.68026e-07	0.0247636	59	0.115831	0.006238	58	0.000110446	0.018702	58	0.058815	0.0155726	60	1.944e-07	0.0268814	59
	1e-07	0.509625	0.00110186	64	0.000397832	0.015625	64	0.0334613	0.0188791	66	3.79586e-07	0.0251511	65	0.0915253	0.00717847	64	0.000112544	0.0186582	64	0.0635794	0.0150157	66	2.1775e-07	0.0266676	65
	1e-06	0.634889	0.000571575	72	0.000279533	0.0164384	73	0.0232225	0.0214679	76	2.32328e-07	0.0260593	74	0.108563	0.00649479	72	9.79224e-05	0.0189825	73	0.0405364	0.0182635	76	1.52021e-07	0.0273447	74
	1e-05	0.606871	0.000671065	125	0.000298053	0.0162904	124	0.0282797	0.020068	127	4.31336e-07	0.0249147	125	0.105552	0.0066067	125	0.000295658	0.0164118	124	0.036656	0.0189984	127	6.60281e-07	0.0245772	125
	0.0001	0.622653	0.000613804	345	5.88708e-05	0.0200432	340	0.106244	0.0109559	335	1.52178e-07	0.0268419	340	0.226145	0.00370157	345	0.000213308	0.0171701	340	0.0694655	0.0143856	335	1.00177e-06	0.0237916	340
	0.001	0.404254	0.00176196	1651	4.35863e-06	0.0260941	1655	0.127787	0.00974654	1642	5.71334e-09	0.0329062	1644	0.214854	0.00388674	1651	2.1197e-05	0.0225565	1655	0.275505	0.00522352	1642	2.98323e-07	0.0260744	1644
	0.01	0.100072	0.00682769	10683	3.68425e-08	0.0371881	10717	0.50378	0.00188898	10674	3.84095e-10	0.0378786	10681	0.0889496	0.00729375	10683	4.73134e-06	0.0260664	10717	0.948652	1.8283e-05	10674	1.10063e-06	0.0236143	10681
	0.05	0.100072	0.00682769	10688	3.68425e-08	0.0371881	10722	0.50378	0.00188898	10679	3.84095e-10	0.0378786	10686	0.0889496	0.00729375	10688	4.73134e-06	0.0260664	10722	0.948652	1.8283e-05	10679	1.10063e-06	0.0236143	10686
	0.1	0.100072	0.00682769	10688	3.68425e-08	0.0371881	10722	0.50378	0.00188898	10679	3.84095e-10	0.0378786	10686	0.0889496	0.00729375	10688	4.73134e-06	0.0260664	10722	0.948652	1.8283e-05	10679	1.10063e-06	0.0236143	10686
	0.2	0.100072	0.00682769	10688	3.68425e-08	0.0371881	10722	0.50378	0.00188898	10679	3.84095e-10	0.0378786	10686	0.0889496	0.00729375	10688	4.73134e-06	0.0260664	10722	0.948652	1.8283e-05	10679	1.10063e-06	0.0236143	10686
	0.3	0.100072	0.00682769	10688	3.68425e-08	0.0371881	10722	0.50378	0.00188898	10679	3.84095e-10	0.0378786	10686	0.0889496	0.00729375	10688	4.73134e-06	0.0260664	10722	0.948652	1.8283e-05	10679	1.10063e-06	0.0236143	10686
	0.4	0.100072	0.00682769	10688	3.68425e-08	0.0371881	10722	0.50378	0.00188898	10679	3.84095e-10	0.0378786	10686	0.0889496	0.00729375	10688	4.73134e-06	0.0260664	10722	0.948652	1.8283e-05	10679	1.10063e-06	0.0236143	10686
	0.5	0.100072	0.00682769	10688	3.68425e-08	0.0371881	10722	0.50378	0.00188898	10679	3.84095e-10	0.0378786	10686	0.0889496	0.00729375	10688	4.73134e-06	0.0260664	10722	0.948652	1.8283e-05	10679	1.10063e-06	0.0236143	10686
parasubiculum	5e-08	0.815034	0.000168399	58	0.117051	0.0038209	58	0.362784	0.00427142	60	0.0111349	0.00758909	59	0.82191	0.000152228	58	0.067898	0.00514506	58	0.982503	2.42891e-06	60	0.0257647	0.0058335	59
	1e-07	0.771609	0.000259253	64	0.0936101	0.00437152	64	0.370935	0.00412888	66	0.00887323	0.00806336	65	0.766825	0.000264179	64	0.0598645	0.00546518	64	0.997379	5.45069e-08	66	0.0242163	0.00595901	65
	1e-06	0.757118	0.000294293	72	0.0826744	0.00468227	73	0.320978	0.0050773	76	0.00749782	0.00841668	74	0.718025	0.000391729	72	0.0612818	0.0054055	73	0.928908	4.01992e-05	76	0.0250684	0.00588894	74
	1e-05	0.629901	0.00071428	125	0.0730039	0.00499644	124	0.368053	0.00417879	127	0.00871035	0.00810216	125	0.566442	0.000987082	125	0.0746874	0.00490454	124	0.848041	0.000185414	127	0.0298991	0.0055333	125
	0.0001	0.901246	4.7383e-05	345	0.0123132	0.00971381	340	0.584679	0.00154308	335	0.00216285	0.0110563	340	0.876946	7.20419e-05	345	0.0640552	0.00529286	340	0.779996	0.000393942	335	0.0572725	0.00424499	340
	0.001	0.684005	0.000509633	1651	0.00208044	0.0146533	1655	0.477787	0.00260132	1642	0.000335527	0.0150831	1644	0.275355	0.0035685	1651	0.028037	0.00743962	1655	0.608285	0.00132556	1642	0.0554204	0.00430912	1644
	0.01	0.825298	0.00014993	10683	1.65937e-05	0.0284514	10717	0.961464	1.20694e-05	10674	1.94958e-05	0.0213136	10681	0.0490841	0.0115635	10683	0.0265408	0.00758491	10717	0.282215	0.00581988	10674	0.111033	0.00298442	10681
	0.05	0.825298	0.00014993	10688	1.65937e-05	0.0284514	10722	0.961464	1.20694e-05	10679	1.94958e-05	0.0213136	10686	0.0490841	0.0115635	10688	0.0265408	0.00758491	10722	0.282215	0.00581988	10679	0.111033	0.00298442	10686
	0.1	0.825298	0.00014993	10688	1.65937e-05	0.0284514	10722	0.961464	1.20694e-05	10679	1.94958e-05	0.0213136	10686	0.0490841	0.0115635	10688	0.0265408	0.00758491	10722	0.282215	0.00581988	10679	0.111033	0.00298442	10686
	0.2	0.825298	0.00014993	10688	1.65937e-05	0.0284514	10722	0.961464	1.20694e-05	10679	1.94958e-05	0.0213136	10686	0.0490841	0.0115635	10688	0.0265408	0.00758491	10722	0.282215	0.00581988	10679	0.111033	0.00298442	10686
	0.3	0.825298	0.00014993	10688	1.65937e-05	0.0284514	10722	0.961464	1.20694e-05	10679	1.94958e-05	0.0213136	10686	0.0490841	0.0115635	10688	0.0265408	0.00758491	10722	0.282215	0.00581988	10679	0.111033	0.00298442	10686
	0.4	0.825298	0.00014993	10688	1.65937e-05	0.0284514	10722	0.961464	1.20694e-05	10679	1.94958e-05	0.0213136	10686	0.0490841	0.0115635	10688	0.0265408	0.00758491	10722	0.282215	0.00581988	10679	0.111033	0.00298442	10686
	0.5	0.825298	0.00014993	10688	1.65937e-05	0.0284514	10722	0.961464	1.20694e-05	10679	1.94958e-05	0.0213136	10686	0.0490841	0.0115635	10688	0.0265408	0.00758491	10722	0.282215	0.00581988	10679	0.111033	0.00298442	10686
molecular_layer_HP	5e-08	0.468016	0.00112911	58	0.00105822	0.0125205	58	0.00513302	0.0296608	60	2.04973e-07	0.0250172	59	0.217029	0.00325266	58	0.000793267	0.0127507	58	0.0192891	0.0221409	60	3.50277e-07	0.0239165	59
	1e-07	0.449176	0.00122779	64	0.000845645	0.0130009	64	0.0061194	0.0284866	66	1.7592e-07	0.0252862	65	0.190882	0.00365045	64	0.000661031	0.0131306	64	0.0252948	0.0202626	66	3.58008e-07	0.0238784	65
	1e-06	0.573836	0.000678365	72	0.000685857	0.0134504	73	0.00595482	0.0286686	76	1.65375e-07	0.025395	74	0.204682	0.00343305	72	0.000575332	0.0134202	73	0.0217643	0.0213027	76	3.33192e-07	0.024004	74
	1e-05	0.587219	0.00063207	125	0.000676415	0.0134801	124	0.00765226	0.0269961	127	3.18472e-07	0.0242415	125	0.206626	0.00340382	125	0.00100898	0.0122503	124	0.0194562	0.0220809	127	9.41894e-07	0.0221867	125
	0.0001	0.497214	0.000988189	345	0.000248661	0.0156361	340	0.0213422	0.020219	335	1.20757e-07	0.0259484	340	0.33475	0.00198785	345	0.0010819	0.0121053	340	0.0218094	0.0212884	335	1.17526e-06	0.0217996	340
	0.001	0.294479	0.00235405	1651	3.27919e-05	0.0200279	1655	0.0348783	0.0170281	1642	1.1314e-08	0.0301119	1644	0.307299	0.00222633	1651	0.000155488	0.0161604	1655	0.143271	0.00875084	1642	4.38386e-07	0.0235241	1644
	0.01	0.0772484	0.00666495	10683	1.4081e-07	0.0318899	10717	0.424117	0.00247215	10674	3.91112e-10	0.0360117	10681	0.298527	0.00230846	10683	1.61664e-05	0.02093	10717	0.767788	0.000358302	10674	6.13835e-07	0.0229354	10681
	0.05	0.0772484	0.00666495	10688	1.4081e-07	0.0318899	10722	0.424117	0.00247215	10679	3.91112e-10	0.0360117	10686	0.298527	0.00230846	10688	1.61664e-05	0.02093	10722	0.767788	0.000358302	10679	6.13835e-07	0.0229354	10686
	0.1	0.0772484	0.00666495	10688	1.4081e-07	0.0318899	10722	0.424117	0.00247215	10679	3.91112e-10	0.0360117	10686	0.298527	0.00230846	10688	1.61664e-05	0.02093	10722	0.767788	0.000358302	10679	6.13835e-07	0.0229354	10686
	0.2	0.0772484	0.00666495	10688	1.4081e-07	0.0318899	10722	0.424117	0.00247215	10679	3.91112e-10	0.0360117	10686	0.298527	0.00230846	10688	1.61664e-05	0.02093	10722	0.767788	0.000358302	10679	6.13835e-07	0.0229354	10686
	0.3	0.0772484	0.00666495	10688	1.4081e-07	0.0318899	10722	0.424117	0.00247215	10679	3.91112e-10	0.0360117	10686	0.298527	0.00230846	10688	1.61664e-05	0.02093	10722	0.767788	0.000358302	10679	6.13835e-07	0.0229354	10686
	0.4	0.0772484	0.00666495	10688	1.4081e-07	0.0318899	10722	0.424117	0.00247215	10679	3.91112e-10	0.0360117	10686	0.298527	0.00230846	10688	1.61664e-05	0.02093	10722	0.767788	0.000358302	10679	6.13835e-07	0.0229354	10686
	0.5	0.0772484	0.00666495	10688	1.4081e-07	0.0318899	10722	0.424117	0.00247215	10679	3.91112e-10	0.0360117	10686	0.298527	0.00230846	10688	1.61664e-05	0.02093	10722	0.767788	0.000358302	10679	6.13835e-07	0.0229354	10686
GC-ML-DG	5e-08	0.726987	0.000269556	58	0.00599556	0.00894965	58	0.00764568	0.0278782	60	3.672e-06	0.020199	59	0.538323	0.000840283	58	0.00554062	0.00899862	58	0.0311741	0.019478	60	6.44761e-06	0.0191697	59
	1e-07	0.683648	0.000367165	64	0.00506867	0.00930648	64	0.00835013	0.0272725	66	3.13813e-06	0.020479	65	0.495282	0.00103181	64	0.00473759	0.00932738	64	0.0433115	0.017157	66	7.08547e-06	0.0190019	65
	1e-06	0.822955	0.000110719	72	0.00355772	0.0100616	73	0.0108144	0.0254994	76	2.67559e-06	0.0207632	74	0.495105	0.00103266	72	0.00397686	0.00969583	73	0.0450334	0.0168838	76	6.89713e-06	0.0190498	74
	1e-05	0.883089	4.78288e-05	125	0.00344288	0.0101318	124	0.0152869	0.0231374	127	4.90863e-06	0.0196819	125	0.548878	0.000797421	125	0.00510201	0.00917168	124	0.0402019	0.0176804	127	1.28321e-05	0.0179463	125
	0.0001	0.723489	0.000276803	345	0.00134832	0.0121489	340	0.0279484	0.0190604	335	1.47956e-06	0.0218193	340	0.722847	0.000279237	345	0.00678382	0.00857487	340	0.0323573	0.0192137	335	1.51445e-05	0.017652	340
	0.001	0.422308	0.00142265	1651	0.000158002	0.0168196	1655	0.0671583	0.0132797	1642	1.72639e-07	0.0256502	1644	0.564226	0.000737777	1651	0.00279001	0.0104447	1655	0.246629	0.00568665	1642	2.29378e-05	0.016915	1644
	0.01	0.294154	0.00242976	10683	5.37309e-07	0.0293311	10717	0.575907	0.00125129	10674	2.78803e-09	0.0329965	10681	0.611595	0.000572331	10683	0.000141879	0.0168336	10717	0.823224	0.000212257	10674	7.37156e-06	0.0189315	10681
	0.05	0.294154	0.00242976	10688	5.37309e-07	0.0293311	10722	0.575907	0.00125129	10679	2.78803e-09	0.0329965	10686	0.611595	0.000572331	10688	0.000141879	0.0168336	10722	0.823224	0.000212257	10679	7.37156e-06	0.0189315	10686
	0.1	0.294154	0.00242976	10688	5.37309e-07	0.0293311	10722	0.575907	0.00125129	10679	2.78803e-09	0.0329965	10686	0.611595	0.000572331	10688	0.000141879	0.0168336	10722	0.823224	0.000212257	10679	7.37156e-06	0.0189315	10686
	0.2	0.294154	0.00242976	10688	5.37309e-07	0.0293311	10722	0.575907	0.00125129	10679	2.78803e-09	0.0329965	10686	0.611595	0.000572331	10688	0.000141879	0.0168336	10722	0.823224	0.000212257	10679	7.37156e-06	0.0189315	10686
	0.3	0.294154	0.00242976	10688	5.37309e-07	0.0293311	10722	0.575907	0.00125129	10679	2.78803e-09	0.0329965	10686	0.611595	0.000572331	10688	0.000141879	0.0168336	10722	0.823224	0.000212257	10679	7.37156e-06	0.0189315	10686
	0.4	0.294154	0.00242976	10688	5.37309e-07	0.0293311	10722	0.575907	0.00125129	10679	2.78803e-09	0.0329965	10686	0.611595	0.000572331	10688	0.000141879	0.0168336	10722	0.823224	0.000212257	10679	7.37156e-06	0.0189315	10686
	0.5	0.294154	0.00242976	10688	5.37309e-07	0.0293311	10722	0.575907	0.00125129	10679	2.78803e-09	0.0329965	10686	0.611595	0.000572331	10688	0.000141879	0.0168336	10722	0.823224	0.000212257	10679	7.37156e-06	0.0189315	10686
fimbria	5e-08	0.156906	0.00485557	58	0.347875	0.00116282	58	0.0565374	0.0170658	60	0.00982496	0.00688903	59	0.538673	0.000941503	58	0.22026	0.00191709	58	0.0488683	0.0178696	60	0.00871314	0.00696543	59
	1e-07	0.137299	0.00534858	64	0.309772	0.00136118	64	0.0607499	0.0165115	66	0.0085238	0.00714992	65	0.527641	0.000993598	64	0.192125	0.00217005	64	0.0506542	0.0175955	66	0.00732796	0.00727782	65
	1e-06	0.121	0.00582236	72	0.292544	0.00146166	73	0.0528646	0.0175858	76	0.00801514	0.00726316	74	0.454473	0.00139308	72	0.174026	0.00235685	73	0.0364895	0.020116	76	0.00621429	0.00757625	74
	1e-05	0.0922749	0.00685866	125	0.271136	0.00159756	124	0.0508315	0.0178901	127	0.0082905	0.00720098	125	0.403309	0.00173871	125	0.157134	0.0025525	124	0.0426332	0.018916	127	0.00693949	0.00737633	125
	0.0001	0.0620203	0.00841863	345	0.0861557	0.003879	340	0.0138732	0.02821	335	0.00063735	0.0120135	340	0.58738	0.000733504	345	0.0990548	0.00346738	340	0.0363499	0.0201457	335	0.00322229	0.00877356	340
	0.001	0.0136032	0.0146574	1651	0.0585442	0.00471075	1655	0.0364294	0.0204969	1642	0.000528757	0.0123689	1644	0.0887776	0.00718476	1651	0.0463911	0.00505074	1655	0.126205	0.0108207	1642	0.00151181	0.0101667	1644
	0.01	0.0014958	0.024118	10683	0.000997758	0.0141717	10717	0.056772	0.0170338	10674	3.55546e-06	0.0219926	10681	0.00029986	0.0318962	10683	0.000977428	0.0137563	10717	0.248614	0.00617757	10674	1.56271e-05	0.0187431	10681
	0.05	0.0014958	0.024118	10688	0.000997758	0.0141717	10722	0.056772	0.0170338	10679	3.55546e-06	0.0219926	10686	0.00029986	0.0318962	10688	0.000977428	0.0137563	10722	0.248614	0.00617757	10679	1.56271e-05	0.0187431	10686
	0.1	0.0014958	0.024118	10688	0.000997758	0.0141717	10722	0.056772	0.0170338	10679	3.55546e-06	0.0219926	10686	0.00029986	0.0318962	10688	0.000977428	0.0137563	10722	0.248614	0.00617757	10679	1.56271e-05	0.0187431	10686
	0.2	0.0014958	0.024118	10688	0.000997758	0.0141717	10722	0.056772	0.0170338	10679	3.55546e-06	0.0219926	10686	0.00029986	0.0318962	10688	0.000977428	0.0137563	10722	0.248614	0.00617757	10679	1.56271e-05	0.0187431	10686
	0.3	0.0014958	0.024118	10688	0.000997758	0.0141717	10722	0.056772	0.0170338	10679	3.55546e-06	0.0219926	10686	0.00029986	0.0318962	10688	0.000977428	0.0137563	10722	0.248614	0.00617757	10679	1.56271e-05	0.0187431	10686
	0.4	0.0014958	0.024118	10688	0.000997758	0.0141717	10722	0.056772	0.0170338	10679	3.55546e-06	0.0219926	10686	0.00029986	0.0318962	10688	0.000977428	0.0137563	10722	0.248614	0.00617757	10679	1.56271e-05	0.0187431	10686
	0.5	0.0014958	0.024118	10688	0.000997758	0.0141717	10722	0.056772	0.0170338	10679	3.55546e-06	0.0219926	10686	0.00029986	0.0318962	10688	0.000977428	0.0137563	10722	0.248614	0.00617757	10679	1.56271e-05	0.0187431	10686
HATA	5e-08	0.561845	0.000830138	58	0.00268092	0.0123378	58	0.0247952	0.0251539	60	2.76117e-06	0.0238299	59	0.728492	0.000298005	58	3.78936e-05	0.0222049	58	0.034584	0.0209984	60	3.8556e-08	0.0313577	59
	1e-07	0.589041	0.000719984	64	0.00182836	0.0132901	64	0.0270248	0.0244213	66	1.91035e-06	0.0245856	65	0.729429	0.00029587	64	2.63816e-05	0.0230914	64	0.0426573	0.0193419	66	3.42008e-08	0.0315941	65
	1e-06	0.49973	0.00112345	72	0.00153907	0.01372	73	0.021581	0.0263388	76	1.60558e-06	0.0249422	74	0.813325	0.000137917	72	2.5756e-05	0.0231502	73	0.0391405	0.0200196	76	4.34516e-08	0.0311219	74
	1e-05	0.396347	0.0017735	125	0.00319598	0.011902	124	0.019272	0.0273076	127	6.3501e-06	0.0221224	125	0.857374	7.98877e-05	125	8.58985e-05	0.0202037	124	0.0277671	0.0227449	127	1.77856e-07	0.0283406	125
	0.0001	0.512237	0.00105933	345	0.00041686	0.0169996	340	0.0297066	0.0236185	335	5.09103e-07	0.0272992	340	0.843837	9.59782e-05	345	0.000352293	0.0167651	340	0.0607884	0.016579	335	2.18165e-06	0.0233913	340
	0.001	0.631115	0.000568833	1651	0.000370056	0.0173001	1655	0.136305	0.0111736	1642	8.3779e-07	0.0262769	1644	0.943924	1.2238e-05	1651	0.000683848	0.0151572	1655	0.433258	0.00292106	1642	2.50667e-05	0.0185792	1644
	0.01	0.756477	0.000237325	10683	9.07265e-06	0.0267181	10717	0.364055	0.00416553	10674	2.90872e-08	0.0331712	10681	0.227061	0.00360082	10683	0.000596658	0.0154873	10717	0.843037	0.000186828	10674	5.23771e-05	0.017131	10681
	0.05	0.756477	0.000237325	10688	9.07265e-06	0.0267181	10722	0.364055	0.00416553	10679	2.90872e-08	0.0331712	10686	0.227061	0.00360082	10688	0.000596658	0.0154873	10722	0.843037	0.000186828	10679	5.23771e-05	0.017131	10686
	0.1	0.756477	0.000237325	10688	9.07265e-06	0.0267181	10722	0.364055	0.00416553	10679	2.90872e-08	0.0331712	10686	0.227061	0.00360082	10688	0.000596658	0.0154873	10722	0.843037	0.000186828	10679	5.23771e-05	0.017131	10686
	0.2	0.756477	0.000237325	10688	9.07265e-06	0.0267181	10722	0.364055	0.00416553	10679	2.90872e-08	0.0331712	10686	0.227061	0.00360082	10688	0.000596658	0.0154873	10722	0.843037	0.000186828	10679	5.23771e-05	0.017131	10686
	0.3	0.756477	0.000237325	10688	9.07265e-06	0.0267181	10722	0.364055	0.00416553	10679	2.90872e-08	0.0331712	10686	0.227061	0.00360082	10688	0.000596658	0.0154873	10722	0.843037	0.000186828	10679	5.23771e-05	0.017131	10686
	0.4	0.756477	0.000237325	10688	9.07265e-06	0.0267181	10722	0.364055	0.00416553	10679	2.90872e-08	0.0331712	10686	0.227061	0.00360082	10688	0.000596658	0.0154873	10722	0.843037	0.000186828	10679	5.23771e-05	0.017131	10686
	0.5	0.756477	0.000237325	10688	9.07265e-06	0.0267181	10722	0.364055	0.00416553	10679	2.90872e-08	0.0331712	10686	0.227061	0.00360082	10688	0.000596658	0.0154873	10722	0.843037	0.000186828	10679	5.23771e-05	0.017131	10686
Whole_hippocampus	5e-08	0.605033	0.000576545	58	0.000267457	0.0154508	58	0.0054704	0.0294261	60	3.65585e-08	0.0280432	59	0.207346	0.00332009	58	0.000135457	0.0165072	58	0.0254914	0.0202418	60	5.54455e-08	0.0270844	59
	1e-07	0.573065	0.000684505	64	0.000203933	0.0160357	64	0.00641194	0.0283588	66	2.97575e-08	0.0284051	65	0.182406	0.00371167	64	0.000110902	0.0169292	64	0.0332438	0.0184132	66	5.79268e-08	0.027008	65
	1e-06	0.693025	0.00033596	72	0.000163118	0.0165178	73	0.00640885	0.028362	76	2.81328e-08	0.0285037	74	0.190945	0.00357092	72	0.000101119	0.0171241	73	0.0280891	0.0195718	76	5.63165e-08	0.0270572	74
	1e-05	0.723907	0.000269031	125	0.000163626	0.0165111	124	0.00697471	0.0277941	127	5.26439e-08	0.0274021	125	0.193475	0.00353062	125	0.000208817	0.0155952	124	0.0230092	0.0209512	127	1.81472e-07	0.0250159	125
	0.0001	0.625805	0.000512598	345	4.1986e-05	0.0194557	340	0.0180088	0.0214713	335	1.2944e-08	0.0298678	340	0.308764	0.00216532	345	0.000286512	0.0149297	340	0.0269551	0.0198561	335	3.16091e-07	0.0240474	340
	0.001	0.439195	0.00128915	1651	6.08934e-06	0.0236485	1655	0.0423233	0.0158884	1642	2.20587e-09	0.0329732	1644	0.299857	0.00224643	1651	4.37174e-05	0.0188963	1655	0.201546	0.00668332	1642	2.1731e-07	0.0247014	1644
	0.01	0.123205	0.00510431	10683	3.07085e-08	0.035133	10717	0.605264	0.00104157	10674	1.93675e-10	0.0372311	10681	0.303595	0.00221201	10683	8.16612e-06	0.0224502	10717	0.98384	1.68922e-06	10674	8.46608e-07	0.0223279	10681
	0.05	0.123205	0.00510431	10688	3.07085e-08	0.035133	10722	0.605264	0.00104157	10679	1.93675e-10	0.0372311	10686	0.303595	0.00221201	10688	8.16612e-06	0.0224502	10722	0.98384	1.68922e-06	10679	8.46608e-07	0.0223279	10686
	0.1	0.123205	0.00510431	10688	3.07085e-08	0.035133	10722	0.605264	0.00104157	10679	1.93675e-10	0.0372311	10686	0.303595	0.00221201	10688	8.16612e-06	0.0224502	10722	0.98384	1.68922e-06	10679	8.46608e-07	0.0223279	10686
	0.2	0.123205	0.00510431	10688	3.07085e-08	0.035133	10722	0.605264	0.00104157	10679	1.93675e-10	0.0372311	10686	0.303595	0.00221201	10688	8.16612e-06	0.0224502	10722	0.98384	1.68922e-06	10679	8.46608e-07	0.0223279	10686
	0.3	0.123205	0.00510431	10688	3.07085e-08	0.035133	10722	0.605264	0.00104157	10679	1.93675e-10	0.0372311	10686	0.303595	0.00221201	10688	8.16612e-06	0.0224502	10722	0.98384	1.68922e-06	10679	8.46608e-07	0.0223279	10686
	0.4	0.123205	0.00510431	10688	3.07085e-08	0.035133	10722	0.605264	0.00104157	10679	1.93675e-10	0.0372311	10686	0.303595	0.00221201	10688	8.16612e-06	0.0224502	10722	0.98384	1.68922e-06	10679	8.46608e-07	0.0223279	10686
	0.5	0.123205	0.00510431	10688	3.07085e-08	0.035133	10722	0.605264	0.00104157	10679	1.93675e-10	0.0372311	10686	0.303595	0.00221201	10688	8.16612e-06	0.0224502	10722	0.98384	1.68922e-06	10679	8.46608e-07	0.0223279	10686
